# Supplementary material for: Psychometric Properties of the Abbreviated Version of the Dual School Climate and School Identification Measure–Student (SCASIM-St15) among Adolescents in China
Source: Int J Environ Res Public Health. 2022 Dec 9;19(24):16535. doi: 10.3390/ijerph192416535 (PMC9779404; doi:10.3390/ijerph192416535)
Supplement: Supplementary file 1 [file ijerph-19-16535-s001.zip]

Archive with 1 entries (1 files):
- ijerph-1950836-supplementary.pdf
